# Supplementary material for: Resolution of a Configurationally Stable Hetero[4]helicene
Source: Molecules. 2022 Feb 9;27(4):1160. doi: 10.3390/molecules27041160 (PMC8874595; doi:10.3390/molecules27041160)
Supplement: Supplementary file 1 [file molecules-27-01160-s001.zip]

Archive with 1 entries (1 files):
- molecules-1558652-supplementary.pdf
